# Supplementary material for: Orbital-scale denitrification changes in the Eastern Arabian Sea during the last 800 kyrs
Source: Sci Rep. 2018 May 4;8:7027. doi: 10.1038/s41598-018-25415-7 (PMC5935671; doi:10.1038/s41598-018-25415-7)
Supplement: Supplementary file 2 — Dataset 1 [file 41598_2018_25415_MOESM2_ESM.xlsx]

## Sheet: U1456 Unit I
Supplementary Dateset			Summary of sample information and analytical data.
Exp.	Site	Hole	Core	Type	Section	Top (cm)	Bottom (cm)	CSF-A (m)	CCSF (m)	Age (ka)	G. Ruber d180	G. Ruber d13C	Total Carbon (%)	Total Nitrogen (%)	Bulk d15N (‰)
355	1456	C	1	H	1	6	8	0.06	0.06	0.696774	-1.918	1.1319	6.4647	0.0561	9.2657
355	1456	C	1	H	1	55	57	0.55	0.55	6.3871	-0.1232	0.9039	6.0266	0.039	7.0985
355	1456	C	1	H	1	105	107	1.05	1.05	12.1935	-0.5258	0.6912	7.7619	0.0871	7.4543
355	1456	C	1	H	2	5	7	1.55	1.55	18	-0.1786	0.9041	8.9617	0.0782	7.2137
355	1456	C	1	H	2	55	57	2.05	2.05	23.5222	-1.0352	0.7298	7.8236	0.044	8.3693
355	1456	C	1	H	2	105	107	2.55	2.55	29.0444	-0.7891	0.7444	7.8032	0.1435	8.8307
355	1456	C	1	H	3	5	7	3.05	3.05	34.5667	-0.5595	0.7583	5.6537	0.1136	8.677
355	1456	C	1	H	3	55	57	3.55	3.55	40.0889	-1.3512	0.5476	7.2811	0.061	10.0943
355	1456	C	1	H	3	105	107	4.05	4.05	45.6111	-1.0527	0.5659	8.5024	0.0635	7.9047
355	1456	C	1	H	4	5	7	4.55	4.55	51.1333	-0.5141	0.7824	9.1858	0.0337	6.4913
355	1456	C	1	H	4	55	57	5.05	5.05	56.6556	-0.9936	0.3576	10.1451	0.0392	6.1433
355	1456	C	1	H	4	105	107	5.55	5.55	62.1778	-0.8649	0.3247	9.2373	0.0426	6.3624
355	1456	C	1	H	5	5	7	6.05	6.05	67.7	-0.5704	0.6747	7.8101	0.0464	6.1626
355	1456	A	2	H	1	53	55	5.03	6.55	72.275	-0.4609	0.5119	4.5769	0.0303	6.8101
355	1456	A	2	H	1	103	105	5.53	7.05	76.85	-0.988	0.6154	4.4726	0.0993	7.765
355	1456	A	2	H	2	3	5	6.03	7.55	81.425			3.5934	0.0522	7.4715
355	1456	A	2	H	2	18	20	6.18	7.7	82.7975	-1.4284	0.4257
355	1456	A	2	H	2	53	55	6.53	8.05	86	-1.1166	1.12	3.8113	0.0646	6.947
355	1456	A	2	H	2	103	105	7.03	8.55	95.5	-0.6584	1.0233	3.2917	0.0502	6.9096
355	1456	A	2	H	3	3	5	7.53	9.05	105			5.196	0.0401	7.8778
355	1456	A	2	H	3	8	10	7.58	9.1	105.95	-1.3098	0.9234
355	1456	A	2	H	3	53	55	8.03	9.55	114.5	-2.2832	0.3714	10.1252	0.017	8.1088
355	1456	A	2	H	3	103	105	8.53	10.05	124	-1.2104	0.5707	8.3438	0.0327	6.7989
355	1456	C	3	H	1	82	84	9.62	10.6	127.941	-1.2249	0.3597	9.6965	0.0327	6.9322
355	1456	C	3	H	1	136	138	10.16	11.14	131.81	-0.751	0.3224	6.9116	0.1116	8.1498
355	1456	C	3	H	2	32	34	10.62	11.6	135.105	-0.7026	0.4843	6.7698	0.0432	7.524
355	1456	C	3	H	2	85	87	11.15	12.13	138.903	-0.4285	0.4478	8.6567	0.0968	7.3163
355	1456	C	3	H	2	128	130	11.58	12.56	141.984	-0.5326	0.048
355	1456	C	3	H	2	132	134	11.62	12.6	142.27			6.78	0.0521	8.3154
355	1456	C	3	H	3	32	34	12.12	13.1	145.853	-1.2694	0.3751	8.477	0.0376	7.0553
355	1456	C	3	H	3	85	87	12.65	13.63	149.65	-1.0696	0.274	8.5894	0.0444	7.9716
355	1456	C	3	H	3	132	134	13.12	14.1	153.018	-1.4563	0.2947	8.0924	0.0431	7.9241
355	1456	C	3	H	4	32	34	13.62	14.6	156.6	-0.9493	0.4033	8.4503	0.0359	6.9718
355	1456	C	3	H	4	78	80	14.08	15.06	158.585	-1.0842	0.3928
355	1456	C	3	H	4	82	84	14.12	15.1	158.757			8.3059	0.039	7.4019
355	1456	C	3	H	4	132	134	14.62	15.6	160.915	-0.94	0.11	5.6755	0.043	7.4372
355	1456	C	3	H	5	32	34	15.12	16.1	163.072	-0.74	0.33	4.8272	0.0612	7.0474
355	1456	C	3	H	5	82	84	15.62	16.6	165.229	-0.81	0.19	3.7028	0.0574	7.2577
355	1456	A	3	H	1	113	115	15.13	17.08	167.3			4.8088	0.0641	7.1798
355	1456	C	3	H	5	131	133	16.11	17.09	167.331	-0.99	0.15	4.1981	0.0905	7.2272
355	1456	A	3	H	1	129	131	15.39	17.34	168.109	-0.8274	0.5107
355	1456	A	3	H	2	13	15	15.63	17.58	168.857			3.3213	0.0395	6.6825
355	1456	A	3	H	2	28	30	15.78	17.73	169.324	-0.9453	0.5273
355	1456	A	3	H	2	63	65	16.13	18.08	170.413			3.508	0.0285	6.8679
355	1456	A	3	H	2	78	80	16.28	18.23	170.88	-0.5979	0.6541
355	1456	A	3	H	2	113	115	16.63	18.58	171.97			3.5168	0.0442	6.9977
355	1456	A	3	H	3	8	10	17.08	19.03	173.371
355	1456	A	3	H	3	13	15	17.13	19.08	173.527			4.6199	0.0551	7.1295
355	1456	A	3	H	3	18	20	17.18	19.13	173.682	-0.4611	0.3821
355	1456	A	3	H	3	63	65	17.65	19.6	175.146			2.5873	0.0171	6.6369
355	1456	A	3	H	3	78	80	17.78	19.73	175.55	-0.8254	0.3413
355	1456	A	3	H	3	113	115	18.13	20.08	176.64			4.221	0.0607	7.1439
355	1456	A	3	H	3	118	120	18.18	20.13	176.796	-0.7728	0.5025
355	1456	A	3	H	4	13	15	18.63	20.58	178.197			2.7408	0.0228	6.7062
355	1456	A	3	H	4	28	30	18.78	20.73	178.664	-0.5574	0.6902
355	1456	C	4	H	2	32	34	20.12	21.59	181.341			4.1945	0.04	7.1229
355	1456	C	4	H	2	82	84	20.62	22.09	182.898			4.1132	0.0584	7.6643
355	1456	C	4	H	2	132	134	21.12	22.59	184.455			3.1005	0.0166	6.6769
355	1456	C	4	H	2	148	150	21.28	22.75	184.953	-0.743	0.5826
355	1456	C	4	H	3	32	34	21.62	23.09	186.011			2.8658	0.0208	7.4855
355	1456	C	4	H	3	38	40	21.68	23.15	186.198	-0.696	0.212
355	1456	C	4	H	3	82	84	22.12	23.59	187.568			4.0744	0.0235	7.2927
355	1456	C	4	H	3	85	87	22.15	23.62	187.661
355	1456	C	4	H	3	128	130	22.58	24.05	189	-0.6771	0.2075
355	1456	C	4	H	3	132	134	22.62	24.09	189.317			3.9513	0.0409	6.8928
355	1456	C	4	H	4	32	34	23.12	24.59	193.273	-1.29	0.39	4.6267	0.0847	8.0177
355	1456	C	4	H	4	82	84	23.62	25.09	197.23	-0.75	0.33	4.4251	0.0457	7.4378
355	1456	C	4	H	4	132	134	24.12	25.59	201.187	-1.43	0.76	4.7691	0.0546	7.3868
355	1456	C	4	H	5	32	34	24.62	26.09	205.143	-1.2	0.73	4.767	0.056	7.8518
355	1456	C	4	H	5	82	84	25.12	26.59	209.1	-1.23	0.78	6.4401	0.0374	10.049
355	1456	C	4	H	5	132	134	25.62	27.09	217	-1.57	0.49	7.8207	0.0323	6.5544
355	1456	A	4	H	1	109	111	24.59	27.55	220.058	-1.3848	0.6058	8.5635	0.0268	6.448
355	1456	A	4	H	2	9	11	25.09	28.05	223.382	-1.1574	0.635	6.9069	0.0344	5.9112
355	1456	A	4	H	2	59	61	25.59	28.55	226.705	-0.9286	0.431	5.8902	0.036	7.7784
355	1456	A	4	H	2	109	111	26.09	29.05	230.029	-0.5672	0.7587	5.0769	0.098	7.4954
355	1456	A	4	H	3	9	11	26.59	29.55	233.353			4.6073	0.0571	8.2764
355	1456	A	4	H	3	15	17	26.65	29.61	233.751	-1.0985	0.5849
355	1456	A	4	H	3	69	71	27.19	30.15	237.341	-1.5096	0.3084	8.1742	0.0607	7.5553
355	1456	A	4	H	3	109	111	27.59	30.55	240	-1.9	0.29	8.0179	0.0298	8.0567
355	1456	A	4	H	4	9	11	28.09	31.05	243.904	-1.2	0.52	6.8753	0.0253	6.2299
355	1456	A	4	H	4	59	61	28.59	31.55	247.809	-0.92	0.49	7.7916	0.043	8.0535
355	1456	C	5	H	2	99	101	30.29	32.06	251.791	-0.81	0.26	7.9065	0.0762	7.7555
355	1456	C	5	H	3	0	2	30.8	32.57	255.774	-0.7	-0.02	6.0407	0.1271
355	1456	C	5	H	3	49	51	31.29	33.06	259.6	-1.01	-0.04	7.8728	0.0526	9.6144
355	1456	C	5	H	3	99	101	31.79	33.56	265.925	-0.38	0.53	4.2125	0.0471
355	1456	C	5	H	4	0	2	32.3	34.07	272.377	-0.94	0.77	3.9286	0.0873	8.0565
355	1456	C	5	H	4	49	51	32.79	34.56	278.575	-0.48	0.76	4.0023	0.0883
355	1456	C	5	H	4	99	101	33.29	35.06	284.9	-0.84	0.74	4.7011	0.1173	7.0684
355	1456	C	5	H	5	0	2	33.8	35.57	291.351	-1.14	0.5	2.7437	0.0311
355	1456	C	5	H	5	51	53	34.29	36.06	297.55	-1.18	0.83	5.9769	0.0678	8.9152
355	1456	C	5	H	5	99	101	34.79	36.56	303.875	-1.48	0.62	3.4326	0.0917
355	1456	C	5	H	6	29	31	35.29	37.06	310.2	-1.62	0.45	6.6879	0.046	7.2029
355	1456	A	5	H	1	60	62	33.6	37.6	319.028			7.1957	0.0703
355	1456	A	5	H	1	76	78	33.71	37.71	320.826	-1.3039	0.3685
355	1456	A	5	H	1	110	112	34.1	38.1	327.202	-1.7038	0.3001	7.6971	0.0292	7.9345
355	1456	A	5	H	1	126	128	34.21	38.21	329	-2.172	0.021
355	1456	A	5	H	2	10	12	34.6	38.6	332.085			9.1381	0.039
355	1456	A	5	H	2	60	62	35.1	39.1	336.041			6.7539	0.0381	6.6307
355	1456	A	5	H	2	110	112	35.6	39.6	339.996	-0.5263	0.1716	8.0893	0.0301
355	1456	A	5	H	3	10	12	36.1	40.1	343.952	-0.2927	-0.021	4.6073	0.0571	7.0854
355	1456	A	5	H	3	60	62	36.6	40.6	347.907	-0.7844	0.1411	8.1742	0.0607
355	1456	A	5	H	3	110	112	37.1	41.1	351.863	-0.5746	0.8215	8.0179	0.0298	6.4595
355	1456	A	5	H	4	10	12	37.6	41.6	355.818	-1.1349	0.6197	6.8753	0.0253
355	1456	A	5	H	4	60	62	38.1	42.1	359.774	-0.4532	0.5511	7.7916	0.043	6.8606
355	1456	A	5	H	4	110	112	38.6	42.6	363.729	-0.9901	0.4067	7.1957	0.0703
355	1456	A	5	H	5	10	12	39.1	43.1	367.685	-0.4265	0.6372	7.6971	0.0292	7.0793
355	1456	C	6	H	3	106	108	39.31	43.31	369.346	-1.3668	0.37
355	1456	C	6	H	3	130	132	41.6	43.55	371.245			3.1393	0.0875
355	1456	C	6	H	4	26	28	42.06	44.01	374.884	-1.2874	0.8443
355	1456	C	6	H	4	30	32	42.1	44.05	375.2			3.9502	0.1432	6.7515
355	1456	C	6	H	4	80	82	42.6	44.55	384.5	-1.0837	0.6013	2.7174	0.0595
355	1456	C	6	H	4	86	88	42.62	44.57	384.872	-1.2682	0.872
355	1456	C	6	H	4	130	132	43.1	45.05	393.8	-0.9283	0.5668	2.0356	0.1107	8.3913
355	1456	C	6	H	5	30	32	43.6	45.55	403.1	-1.7883	0.344	4.9061	0.0637
355	1456	C	6	H	5	80	82	44.1	46.05	412.4	-1.94	0.21	6.054	0.0969	8.3117
355	1456	C	6	H	5	130	132	44.6	46.55	421.7	-1.32	-0.07	7.8109	0.0425
355	1456	A	6	H	1	5	7	42.55	46.73	425.048	-0.5455	0.3566	3.1528	0.0248
355	1456	C	6	H	6	30	32	45.1	47.05	431	-0.45	0.16	6.7112	0.0636	6.9941
355	1456	C	6	H	6	80	82	45.6	47.55	435.167	-0.55	0.18	6.9355	0.0612
355	1456	A	6	H	2	27	29	44.27	48.45	442.667	-0.281	0.229	9.1381	0.039	6.4937
355	1456	A	6	H	2	59	61	44.59	48.77	445.333	-0.6455	-0.0668	8.0893	0.0301
355	1456	A	6	H	3	37	39	45.87	50.05	456	-0.5801	0.2459	6.7539	0.0381	7.2659
355	1456	A	6	H	3	87	89	46.37	50.55	460.167	-0.808	0.0464	3.42	0.0481
355	1456	C	7	H	1	144	146	48.24	51.05	464.333	-1.11	0.3	3.4188	0.0607	6.0037
355	1456	C	7	H	2	44	46	48.74	51.55	468.5	-0.26	0.52	3.3469	0.0672
355	1456	C	7	H	2	60	62	48.9	51.71	469.833	-0.6043	0.2582
355	1456	C	7	H	2	114	116	49.24	52.05	472.667			4.7707	0.075	6.8261
355	1456	C	7	H	2	110	112	49.4	52.21	474	-0.3602	0.0385
355	1456	C	7	H	2	144	146	49.74	52.55	475.49			1.7981	0.0214
355	1456	C	7	H	3	42	44	50.08	52.89	476.979
355	1456	C	7	H	3	52	54	50.18	52.99	477.418
355	1456	C	7	H	3	44	46	50.24	53.05	477.68			3.6996	0.0931	6.522
355	1456	C	7	H	3	100	102	50.66	53.47	479.521
355	1456	C	7	H	3	108	110	50.74	53.55	479.871	-1.2387	-0.2472	5.8237	0.0512
355	1456	C	7	H	3	120	122	50.86	53.67	480.397
355	1456	C	7	H	3	144	146	51.24	54.05	482.062			1.8861	0.018	5.2705
355	1456	C	7	H	4	46	48	51.76	54.57	484.34			2.7738	0.0544
355	1456	C	7	H	4	50	51	51.8	54.61	484.515
355	1456	C	7	H	4	134	136	52.74	55.55	488.634			3.4705	0.0809	6.3085
355	1456	C	7	H	5	48	50	53.28	56.09	491	-1.42	0.13	4.607	0.0704
355	1456	C	7	H	5	110	112	53.79	56.6	494.55	-1.15	0.27	4.2008	0.0267	8.1835
355	1456	C	7	H	5	144	146	54.24	57.05	497.683			3.4313	0.0945
355	1456	C	7	H	6	36	38	54.74	57.55	501.163			3.5717	0.0765	8.0691
355	1456	C	7	H	6	40	42	54.78	57.59	501.442	-1.1156	0.579
355	1456	A	7	H	1	100	102	53	58.05	504.644	-1.6091	0.5751	4.3781	0.1244
355	1456	A	7	H	2	0	2	53.5	58.55	508.124	-1.447	0.4457	5.5132	0.0561	9.1018
355	1456	A	7	H	2	46	48	53.96	59.01	511.327	-1.1844	0.6052
355	1456	A	7	H	2	50	52	54	59.05	511.605			4.1721	0.1292
355	1456	A	7	H	2	100	102	54.5	59.55	515.086	-1.2175	0.8422	4.2918	0.082	9.4883
355	1456	A	7	H	2	106	108	54.56	59.61	515.503	-1.0256	0.6593
355	1456	A	7	H	3	4	6	55.04	60.09	518.845	-1.393	0.5728	4.6103	0.0518
355	1456	A	7	H	3	50	52	55.5	60.55	522.047			5.3615	0.1232	8.5705
355	1456	A	7	H	3	86	88	55.86	60.91	524.553	-1.4426	0.1937
355	1456	A	7	H	3	100	102	56	61.05	525.527	-0.8677	0.2381	4.6659	0.0569
355	1456	A	7	H	4	0	2	56.5	61.55	529.008	-0.9779	0.2584	4.6021	0.1062	8.1501
355	1456	C	8	H	2	144	146	59.24	62.06	532.558	-1.4793	-0.1279	4.3142	0.1086
355	1456	C	8	H	3	38	40	59.74	62.56	536.039	-0.99	0.31	5.5712	0.0692	8.9635
355	1456	C	8	H	3	94	96	60.24	63.06	539.519			5.9908	0.0846
355	1456	C	8	H	3	134	136	60.74	63.56	543	-0.88	-0.19	5.8223	0.0667	8.0961
355	1456	C	8	H	4	44	46	61.24	64.06	547.571			4.5622	0.0757
355	1456	C	8	H	4	94	96	61.74	64.56	552.143	-1.12	0.72	4.3723	0.0243	8.4442
355	1456	C	8	H	4	144	146	62.24	65.06	556.714	-1.1	0.19	3.9809	0.066
355	1456	C	8	H	5	44	46	62.74	65.56	561.286	-1.53	0.19	4.6599	0.075	7.6532
355	1456	C	8	H	5	94	96	63.24	66.06	565.857	-1.73	0.62	5.5117	0.1062
355	1456	C	8	H	5	144	146	63.74	66.56	570.429	-1.31	0.59	6.3212	0.1185	6.9777
355	1456	C	8	H	6	54	56	64.24	67.06	575	-2.04	0.43	8.0766	0.0332
355	1456	A	8	H	1	100	102	62.5	67.56	578.333	-1.74	0.47	6.3914	0.0306	6.9429
355	1456	A	8	H	2	0	2	63	68.06	581.667	-1.32	0.58	4.8298	0.029
355	1456	A	8	H	2	50	52	63.5	68.56	585	-0.91	0.23	5.8175	0.0964	8.1116
355	1456	A	8	H	2	76	78	63.76	68.82	589.68	-1.3069	0.2329
355	1456	A	8	H	2	100	102	64	69.06	594			6.5561	0.0445
355	1456	A	8	H	2	116	118	64.16	69.22	596.88	-1.426	0.1032
355	1456	A	8	H	3	16	18	64.66	69.72	605.88			8.8839	0.1005	7.3688
355	1456	A	8	H	3	26	28	64.76	69.82	607.68	-1.4348	0.4132
355	1456	A	8	H	3	50	52	65	70.06	612	-1.0721	0.1027	7.6601	0.0407
355	1456	A	8	H	3	96	98	65.46	70.52	620.28
355	1456	A	8	H	3	100	102	65.5	70.56	621			6.195	0.1237	8.0833
355	1456	A	8	H	3	106	108	65.56	70.62	622.08
355	1456	A	8	H	4	0	2	66	71.06	630	-0.2878	0.0327	6.0894	0.0604
355	1456	C	10	H	1	97	99	67.77	71.56	632.929	-0.49	-0.12	7.0187	0.045	8.4603
355	1456	C	10	H	1	147	149	68.27	72.06	635.857	-0.54	0.07	8.6658	0.0466
355	1456	C	10	H	2	47	49	68.77	72.56	638.786	-0.66	-0.35	7.7126	0.0499	7.5116
355	1456	C	10	H	2	97	99	69.27	73.06	641.714	-0.52	-0.01	9.6217	0.1128
355	1456	C	10	H	2	147	149	69.77	73.56	644.643	-0.47	-0.27	9.1924	0.0439	7.4095
355	1456	C	10	H	3	47	49	70.27	74.06	647.571	-0.56	0.06	10.5542	0.0538
355	1456	C	10	H	3	97	99	70.77	74.56	650.5	-0.66	-0.1	8.5818	0.0467	7.8521
355	1456	C	10	H	3	147	149	71.27	75.06	653.429	-0.84	-0.09	6.8911	0.019
355	1456	C	10	H	4	97	99	72.27	76.06	659.286			5.5269	0.0165	7.0046
355	1456	C	10	H	4	113	115	72.43	76.22	660.223	-0.833	-0.1974
355	1456	C	10	H	4	147	149	72.77	76.56	662.214			8.4606	0.0227
355	1456	C	10	H	5	47	49	73.27	77.06	665.143			9.7577	0.0362	6.5922
355	1456	C	10	H	5	97	99	73.77	77.56	668.071	-0.58	0.47	9.9726	0.0326
355	1456	C	10	H	5	147	149	74.27	78.06	671	-1.07	0.19	9.872	0.026	5.3564
355	1456	A	9	H	2	40	42	74.74	78.53	674.507
355	1456	A	9	H	2	44	46	72.94	78.57	674.806			9.6455	0.0341
355	1456	A	9	H	2	50	52	73	78.63	675.254
355	1456	A	9	H	2	144	146	73.94	79.57	682.269	-1.4193	0.2801	8.4556	0.0266	7.4342
355	1456	A	9	H	3	44	46	74.44	80.07	686	-0.6643	0.7604	6.9765	0.0377
355	1456	A	9	H	3	94	96	74.94	80.57	688.996			8.3635	0.037	6.6812
355	1456	A	9	H	3	100	102	75	80.63	689.355	-0.7444	0.7148
355	1456	A	9	H	3	144	146	75.44	81.07	691.991	-0.98	0.65	7.403	0.0383
355	1456	A	9	H	4	44	46	75.94	81.57	694.987	-1.01	0.75	5.7164	0.0568	6.1054
355	1456	A	9	H	4	94	96	76.44	82.07	697.982	-1.04	0.55	7.1899	0.0342
355	1456	A	9	H	4	144	146	76.94	82.57	700.978	-1.28	0.7	5.292	0.0715	7.3166
355	1456	A	9	H	5	44	46	77.44	83.07	703.973	-1.45	0.24	4.7709	0.0873
355	1456	A	9	H	5	80	82	77.8	83.43	706.13	-1.8617	0.1142
355	1456	A	9	H	5	97	99	77.97	83.6	707.149			6.306	0.0638	8.6723
355	1456	C	12	H	2	35	37	79.15	84.06	709.904	-0.63	0.48	10.0076	0.0248
355	1456	C	12	H	2	85	87	79.65	84.56	712.9	-0.93	0.58	9.4194	0.032	7.2564
355	1456	C	12	H	2	135	137	80.15	85.06	715.288	-0.8	0.33	7.3649	0.0347
355	1456	C	12	H	3	21	23	80.51	85.42	717.006	-0.3261	0.0448
355	1456	C	12	H	3	35	37	80.65	85.56	717.675	0.02	0.28	4.3173	0.048	7.8635
355	1456	C	12	H	3	85	87	81.15	86.06	720.062			6.3883	0.1471
355	1456	C	12	H	3	135	137	81.65	86.56	722.45	-0.8095	-0.1873	8.0796	0.0701	8.2837
355	1456	C	12	H	4	35	37	82.15	87.06	724.837			8.9786	0.0684
355	1456	C	12	H	4	85	87	82.65	87.56	727.225	-0.56	0.12	6.1436	0.0522	6.6414
355	1456	C	12	H	4	91	93	82.71	87.62	727.512	-0.4037	0.2514
355	1456	C	12	H	4	135	137	83.15	88.06	729.612	-0.8	0.29	6.6056	0.0488
355	1456	C	12	H	5	35	37	83.65	88.56	732	-1.68	0.23	4.5669	0.0664	8.0075
355	1456	C	12	H	5	85	87	84.15	89.06	735.3	-1.39	0.12	4.4734	0.0578
355	1456	C	12	H	5	135	137	84.65	89.56	738.6	-1.52	0.6	7.3481	0.063	8.1542
355	1456	C	12	H	6	35	37	85.15	90.06	742.95	-1.43	0.38	3.5574	0.0244
355	1456	A	10	H	3	141	143	84.91	91.06	751.65	-0.93	0.14	8.8264	0.0461	7.0692
355	1456	A	10	H	4	41	43	85.41	91.56	756	-0.32	0.06	7.1536	0.038
355	1456	A	10	H	4	91	93	85.91	92.06	763.911	-0.7	0.05	5.2295	0.0554	6.6153
355	1456	A	10	H	4	141	143	86.41	92.56	771.823	-1.28	0.27	2.451	0.0218
355	1456	A	10	H	5	49	51	86.99	93.14	781	-0.94	0.87	4.037	0.0993	7.1651
355	1456	A	10	H	5	91	93	87.41	93.56	783.551	-1.1188	0.2525	3.4348	0.0306
355	1456	C	13	H	1	145	147	88.25	94.05	786.526	-1.06	0.42	2.974	0.0543	7.3105
355	1456	C	13	H	2	45	47	88.75	94.55	789.563	-1.01	0.09	5.5857	0.0692
355	1456	C	13	H	2	95	97	89.25	95.05	792.599	-0.92	0.37	4.0842	0.0786	8.069
355	1456	C	13	H	2	145	147	89.75	95.55	795.636	-0.93	0.42	6.0832	0.0411
355	1456	C	13	H	3	45	47	90.25	96.05	798.672	-1.31	0.27	6.0626	0.0444	7.8823
355	1456	C	13	H	3	95	97	90.75	96.55	801.709	-1.62	-0.03	8.2411	0.038
355	1456	A	11	H	1	67	69	90.67	97.05	804.745	-0.8736	0.2723	10.0442	0.0298	7.1452
355	1456	A	11	H	1	117	119	91.17	97.55	807.781	-0.5326	0.1636	10.3344	0.0265
355	1456	A	11	H	2	17	19	91.67	98.05	810.818	-0.6027	0.2539	10.4966	0.0297	5.3924
355	1456	A	11	H	2	67	69	92.17	98.55	813.854			10.7885	0.027
355	1456	A	11	H	2	74	76	92.24	98.62	814.279
355	1456	A	11	H	2	117	119	92.67	99.05	816.891			10.7749	0.0164	6.953
355	1456	A	11	H	2	132	134	92.82	99.2	817.802	-0.5809	-0.0821
355	1456	A	11	H	3	17	19	93.17	99.55	819.927	-0.1363	0.3486	8.9446	0.0302
355	1456	A	11	H	3	67	69	93.67	100.05	822.964	-0.2058	0.1226	7.9492	0.0483	6.0188
355	1456	A	11	H	3	117	119	94.17	100.55	826	0.00018575	0.2344	7.2674	0.057
355	1456	A	11	H	4	17	19	94.67	101.05	828.367	-0.1204	0.3113	9.5644	0.0378	5.8694
355	1456	A	11	H	4	32	34	94.82	101.2	829.077	-0.2987	0.2383
355	1456	A	11	H	4	67	69	95.17	101.55	830.733	-0.7116	-0.3307	10.1365	0.0645
355	1456	A	11	H	4	117	119	95.67	102.05	833.1			10.0261	0.0425	5.4142
355	1456	A	11	H	5	17	19	96.17	102.55	835.467	-0.3703	0.1085	9.7956	0.0515
355	1456	A	11	H	5	22	24	96.22	102.6	835.703	-0.2683	0.1784
355	1456	A	11	H	5	67	69	96.67	103.05	837.833	-0.2334	0.1017	10.1523	0.0429	5.8208
355	1456	C	14	H	1	88	90	97.18	103.4	839.49	-0.1624	0.0847
355	1456	C	14	H	1	103	105	97.33	103.55	840.2			8.7647	0.0749
355	1456	C	14	H	2	3	5	97.83	104.05	842.567			7.4707	0.0667	6.7651
355	1456	C	14	H	2	53	55	98.33	104.55	844.933			6.457	0.1103
355	1456	C	14	H	2	78	80	98.58	104.8	846.117	-0.8906	-0.0587
355	1456	C	14	H	2	103	105	98.83	105.05	847.3	-0.87	-0.39	7.2763	0.1041	8.2934
355	1456	C	14	H	3	3	5	99.33	105.55	851.883	-0.98	-0.52	8.995	0.0543
355	1456	C	14	H	3	53	55	99.85	106.07	856.65	-0.81	-0.59	9.4667	0.0405	7.315
355	1456	C	14	H	3	103	105	100.33	106.55	861.05			10.6097	0.0279
355	1456	C	14	H	3	128	130	100.58	106.8	863.342	-0.4962	-0.325
355	1456	C	14	H	4	3	5	100.83	107.05	865.633	-0.6064	-0.1717	10.8579	0.0456	5.9976
355	1456	C	14	H	4	53	55	101.33	107.55	870.217	-0.4708	-0.3403	10.9452	0.0193
355	1456	C	14	H	4	103	105	101.83	108.05	874.8			10.5972	0.0284	5.9862
355	1456	C	14	H	5	3	5	102.33	108.55	879.383	-0.9151	0.0868	9.7508	0.0558
355	1456	C	14	H	5	28	30	102.58	108.8	881.675	-0.4291	0.0020705
355	1456	C	14	H	5	53	55	102.83	109.05	883.967	-0.2171	0.3267	8.7027	0.033	5.5591
355	1456	C	14	H	5	103	105	103.33	109.55	888.55	-0.6591	0.3499	5.1993	0.063
355	1456	C	14	H	6	3	5	103.83	110.05	893.133			1.5562	0.0169	7.8349
355	1456	C	14	H	6	18	20	103.98	110.2	894.508	-1.1872	-0.0385
355	1456	C	14	H	6	53	55	104.33	110.55	897.717	-1.0821	0.4129	3.0422	0.075
355	1456	A	12	H	4	33	35	104.33	111.05	902.3	-1.7542	0.39	5.3278	0.056	8.3846
355	1456	A	12	H	5	23	25	104.83	111.55	907.105	-1.9678	0.4152	5.4598	0.0274
355	1456	A	12	H	5	73	75	105.33	112.05	911.91	-1.7588	0.4757	8.2335	0.0338	6.9338
355	1456	C	15	H	1	15	17	105.95	112.6	917.195			7.1307	0.0355
355	1456	C	15	H	1	65	67	106.45	113.1	922	-0.8954	0.8484	3.3195	0.0215	7.7897
355	1456	C	15	H	1	115	117	106.95	113.6	928	-0.8836	0.9886	3.6273	0.0738
355	1456	C	15	H	2	15	17	107.45	114.1	934	-0.9123	0.5394	5.0277	0.093	8.5767
355	1456	C	15	H	2	29	31	107.59	114.24	935.68	-0.9842	0.6579
355	1456	C	15	H	2	65	67	107.95	114.6	940			5.3127	0.0786
355	1456	C	15	H	2	89	61	108.19	114.84	942.88	-0.9965	0.4285
355	1456	C	15	H	2	115	117	108.45	115.1	946			3.435	0.0392	6.5361
355	1456	C	15	H	3	15	17	108.95	115.6	952			3.4256	0.0936
355	1456	C	15	H	3	59	61	109.39	116.04	957.28	-1.1238	0.1745
355	1456	C	15	H	3	65	67	109.45	116.1	958	-1.0181	0.5692	6.5577	0.1111	7.8328
355	1456	C	15	H	3	115	117	109.95	116.6	964	-0.7431	0.4634	5.9114	0.118
355	1456	A	13	H	1	102	104	110.02	117.12	970.151	-1.5443	0.5825	5.8463	0.0642	8.116
355	1456	A	13	H	2	5	7	110.52	117.62	976.065			2.2589	0.0235
355	1456	A	13	H	2	29	31	110.76	117.86	978.903	-1.1672	0.3319
355	1456	A	13	H	2	55	57	111.02	118.12	981.978	-1.4736	0.2945	3.193	0.036	7.1301
355	1456	A	13	H	2	89	91	111.36	118.46	986	-1.0273	0.6967
355	1456	A	13	H	2	105	107	111.52	118.62	987.236			4.0466	0.1238
355	1456	A	13	H	3	5	7	112.02	119.12	991.099	-1.2051	0.263	4.4628	0.0643	7.4238
355	1456	A	13	H	3	52	54	112.49	119.59	994.73	-1.4091	0.339	4.8975	0.0446
355	1456	A	13	H	3	92	94	112.89	119.99	997.82	-1.5727	0.4508	4.5558	0.0565	7.9502
355	1456	A	13	H	4	5	7	113.52	120.62	1002.69	-1.5538	0.1443	4.9965	0.0733
355	1456	A	13	H	4	55	57	114.02	121.12	1006.55	-1.2725	-0.2899	5.6385	0.0975	8.3838
355	1456	A	13	H	4	102	104	114.49	121.59	1010.18	-1.2274	-0.1641	4.4508	0.1241
355	1456	A	13	H	5	5	7	115.02	122.12	1014.27	-1.1115	0.228	3.7529	0.0862	7.8414
355	1456	A	13	H	5	55	57	115.52	122.62	1018.14	-1.0487	0.2782	3.6172	0.0854
355	1456	A	13	H	5	105	107	116.02	123.12	1022	-1.4216	0.8929	2.8911	0.0688	7.0227
355	1456	C	16	H	1	82	84	116.12	123.46	1024.69
355	1456	C	16	H	1	98	100	116.28	123.62	1025.95			4.475	0.1437
355	1456	C	16	H	1	102	104	116.32	123.66	1026.27
355	1456	C	16	H	1	148	150	116.78	124.12	1029.9	-1.1386	0.8865	4.0983	0.0878	8.5686
355	1456	C	16	H	2	48	50	117.28	124.62	1033.85			6.7934	0.0974
355	1456	C	16	H	2	52	54	117.32	124.66	1034.16
355	1456	C	16	H	2	98	100	117.78	125.12	1037.8	-1.2359	0.2802	6.5112	0.0998	8.5547
355	1456	C	16	H	2	148	150	118.28	125.62	1041.75	-1.4036	0.2998	7.9268	0.0577
355	1456	C	16	H	3	42	44	118.72	126.06	1045.22	-1.1176	0.1781
355	1456	C	16	H	3	48	50	118.78	126.12	1045.7			8.4943	0.0486	7.3444
355	1456	C	16	H	3	62	64	118.92	126.26	1046.8	-1.0215	0.4383
355	1456	C	16	H	3	98	100	119.28	126.62	1049.65	-0.6656	0.4816	4.0393	0.0684
355	1456	C	16	H	3	148	150	119.78	127.12	1053.6	-0.6188	-0.1029	8.6111	0.0455	7.1001
355	1456	C	16	H	4	48	50	120.28	127.62	1057.55	-0.4296	0.396	9.0873	0.039
355	1456	A	14	H	2	77	79	120.77	128.11	1061.42	-0.36	0.2324	4.5972	0.0777	7.2312
355	1456	A	14	H	2	127	129	121.27	128.61	1065.36	-0.9096	-0.0208	6.5026	0.053
355	1456	A	14	H	3	27	29	121.77	129.11	1069.31	-0.7613	0.2447	2.824	0.0856	6.9249
355	1456	A	14	H	3	61	63	122.11	129.45	1072	-1.2533	0.5529
355	1456	A	14	H	3	77	79	122.27	129.61	1073.82			2.7553	0.0831
355	1456	A	14	H	3	127	129	122.77	130.11	1079.5	-1.1537	0.6419	3.4108	0.0881	8.8966
355	1456	A	14	H	4	27	29	123.27	130.61	1085.17	-0.9944	0.3999	4.9034	0.0519
355	1456	A	14	H	4	77	79	123.77	131.11	1090.85	-0.9659	-0.0906	4.9837	0.0921	7.8997
355	1456	A	14	H	5	10	12	124.28	131.62	1096.64	-0.8814	0.6439	4.6828	0.0472
355	1456	C	17	H	1	28	30	125.08	132.12	1102.32	-1.007	0.2979	5.0769	0.0536	7.419
355	1456	C	17	H	1	78	80	125.58	132.62	1108	-1.8323	0.0917	7.35	0.0281	7.3662
355	1456	C	17	H	1	100	102	125.8	132.84	1110.09	-0.95	0.0881
355	1456	C	17	H	1	128	130	126.08	133.12	1112.74			3.56	0.0178	7.0967
355	1456	C	17	H	2	28	30	126.58	133.62	1117.48	-0.8161	0.2534	6.2609	0.0293
355	1456	C	17	H	2	50	52	126.8	133.84	1119.56	-0.7996	-0.0077839
355	1456	C	17	H	2	78	80	127.08	134.12	1122.22			3.6361	0.0159	7.6101
355	1456	C	17	H	2	128	130	127.58	134.62	1126.96			3.377	0.0274
355	1456	C	17	H	3	20	22	128	135.04	1130.94	-1.0143	0.3071
355	1456	C	17	H	3	28	30	128.08	135.12	1131.7	-1.1363	-0.0645	2.7606	0.0787	6.8508
355	1456	C	17	H	3	78	80	128.58	135.62	1136.44	-1.1442	0.351	3.2392	0.0801
355	1456	C	17	H	3	128	130	129.08	136.12	1141.18	-0.7535	-0.1505	4.1746	0.0613	8.8085
355	1456	C	17	H	4	28	30	129.58	136.62	1145.91			3.5195	0.0642
355	1456	C	17	H	4	50	52	129.8	136.84	1148	-0.3375	0.0777
355	1456	C	17	H	4	78	80	130.08	137.12	1149.75	-0.6898	0.2511	5.2956	0.089	6.9979
355	1456	C	17	H	4	128	130	130.58	137.62	1152.88	-0.9664	0.4273	2.3486	0.0687	7.0054
355	1456	C	17	H	5	28	30	131.08	138.12	1156	-0.7643	0.3554	2.1816	0.0709	6.4969
355	1456	C	17	H	5	78	80	131.58	138.62	1160.18			1.9614	0.0407
355	1456	C	17	H	5	100	102	131.8	138.84	1162.02	-1.7042	0.643
355	1456	C	17	H	5	128	130	132.08	139.12	1164.36			2.3704	0.0533	4.5453
355	1456	A	15	H	4	14	16	131.47	139.44	1167.03			2.2185	0.037
355	1456	C	17	H	6	28	30	132.58	139.62	1168.54			2.1303	0.0505
355	1456	A	15	H	4	64	66	131.97	139.94	1171.21			2.1221	0.03
355	1456	C	17	H	6	72	74	133.02	140.06	1172.21	-1.7084	0.3032
355	1456	C	17	H	6	78	80	133.08	140.12	1172.72			2.006	0.0578	5.0939
355	1456	A	15	H	4	114	116	132.47	140.44	1175.39			1.4767	0.0156
355	1456	A	15	H	5	14	16	132.97	140.94	1179.57	-1.7838	0.456	1.8364	0.0545
355	1456	A	15	H	5	23	25	133.06	141.03	1180.32	-1.7983	0.3659
355	1456	A	15	H	5	43	45	133.26	141.23	1181.99
355	1456	A	15	H	5	67	69	133.5	141.47	1184			2.1172	0.0483	5.1174
